# Supplementary material for: The Rate of Cisplatin Dosing Affects the Resistance and Metastatic Potential of Triple Negative Breast Cancer Cells, Independent of Hypoxia
Source: Pharmaceutics. 2022 Oct 13;14(10):2184. doi: 10.3390/pharmaceutics14102184 (PMC9611288; doi:10.3390/pharmaceutics14102184)
Supplement: Supplementary file 1 [file pharmaceutics-14-02184-s001.zip]

Archive with 1 entries (1 files):
- pharmaceutics-1941854-supplementary.pdf
